# Supplementary material for: A Flexible Regression Modeling Approach Applied to Observational Laboratory Virological Data Suggests That SARS-CoV-2 Load in Upper Respiratory Tract Samples Changes with COVID-19 Epidemiology
Source: Viruses. 2023 Sep 23;15(10):1988. doi: 10.3390/v15101988 (PMC10610845; doi:10.3390/v15101988)
Supplement: Supplementary file 1 [file viruses-15-01988-s001.zip]

Archive with 1 entries (1 files):
- final-viruses-2515788 suppl.pdf
